# Supplementary material for: An Individualized Exercise Intervention for People with Multiple Myeloma—Study Protocol of a Randomized Waitlist-Controlled Trial
Source: Curr Oncol. 2022 Feb 7;29(2):901–23. doi: 10.3390/curroncol29020077 (PMC8870457; doi:10.3390/curroncol29020077)
Supplement: Supplementary file 1 [file curroncol-29-00077-s001.zip]

Archive with 1 entries (1 files):
- curroncol-1523967-supplementary.pdf
